# Supplementary material for: Territorial Behavior and Social Stability in the Mouse Require Correct Expression of Imprinted Cdkn1c
Source: Front Behav Neurosci. 2018 Feb 26;12:28. doi: 10.3389/fnbeh.2018.00028 (PMC5834910; doi:10.3389/fnbeh.2018.00028)
Supplement: TABLE S1 — Provides the within-cage rank as determined by the tube test for Cdkn1cBACx1 and WT litter mates. Individual data before and after a bedding change is indicated and the “rank change score” also provided. [file Table_1.XLSX]

## Sheet: Table S1
Cdkn1cBACx1
			Rank			0= no change 1= change
ID	Cage	Genotype	Before bedding change	1 hour after	24 hours after	Bedding change	Environment stable
1	1	tg	1	2	1	1	1
2	1	tg	1	3	3	1	0
3	1	wt	1	1	2	0	1
4	2	tg	3	2	2	1	0
5	2	wt	4	4	4	0	0
6	2	wt	1	1	1	0	0
7	2	tg	2	3	3	1	0
8	3	wt	1	1	2	0	1
9	3	tg	3	1	1	1	0
10	3	tg	4	2	4	1	1
11	3	tg	2	2	3	0	1
12	4	wt	1	1	1	0	0
13	4	tg	2	4	4	1	0
14	4	wt	3	2	1	1	1
15	4	wt	4	3	1	1	1
16	5	tg	2	4	3	1	1
17	5	wt	5	5	5	0	0
18	5	tg	4	3	4	1	1
19	5	tg	3	2	2	1	0
20	5	wt	1	1	1	0	0
21	6	tg	2	1	1	1	0
22	6	wt	3	3	3	0	0
23	6	wt	1	2	2	1	0

## Sheet: Table S2
Cdkn1cBACLacZ
			Rank			0= no change 1= change
ID	Cage	Genotype	Before bedding change	1 hour after	24 hours after	Bedding change	Environment stable
A	1	tg	1	1	1	0	0
B	1	tg	3	3	2	0	1
C	1	tg	2	2	3	0	1
D	2	wt	1	1	1	0	0
E	2	tg	3	3	2	0	1
F	2	tg	2	2	3	0	1
G	3	wt	2	1	1	1	0
H	3	wt	3	1	3	1	1
ID	3	tg	1	1	2	0	1
J	3	tg	4	4	4	0	0
K	4	tg	1	4	4	1	0
L	4	tg	2	1	1	1	0
M	4	wt	3	1	1	1	0
N	4	wt	4	1	1	1	0
O	4	tg	5	5	5	0	0
P	5	tg	3	3	3	0	0
Q	5	tg	1	2	1	1	1
R	5	wt	2	1	2	1	1
S	6	tg	3	5	5	1	0
T	6	wt	2	1	1	1	0
U	6	tg	3	4	2	1	1
V	6	tg	1	2	2	1	0
W	6	wt	3	3	2	0	1
